# Supplementary material for: Somatic Mutations within Myocilin due to Aging May Be a Potential Risk Factor for Glaucoma
Source: Genes (Basel). 2024 Feb 4;15(2):203. doi: 10.3390/genes15020203 (PMC10887703; doi:10.3390/genes15020203)
Supplement: Supplementary file 1 [file genes-15-00203-s001.zip]

Archive with 1 entries (1 files):
- genes-2821445-supplementary.xlsx
