# Supplementary material for: Somatic Mutations within Myocilin due to Aging May Be a Potential Risk Factor for Glaucoma
Source: Genes (Basel). 2024 Feb 4;15(2):203. doi: 10.3390/genes15020203 (PMC10887703; doi:10.3390/genes15020203)
Supplement: Supplementary file 1 [file genes-15-00203-s001.zip › genes-2821445-supplementary.xlsx]

## Sheet: Sheet1
Amino Acid	Location	Amino Acid Change	Nucleotide Change	Glaucoma Causing	Cancer Causing Mutation	Type of Cancer	Tm (°C)	Mean Age at Diagnosis (Years)	PubMed ID (PMID)	References
4	Exon 1	Phe4Ser	11T>C	Neutral polymorphism
8	Exon 1	Cys8Ter	24C>A	Glaucoma causing mutation
9	Exon 1	Cys9Ser	26G>C	Neutral polymorphism
12	Exon 1	Gly12Arg	34G>C	Neutral polymorphism
13	Exon 1	Pro13Leu	38C>T	Neutral polymorphism
13	Exon 1	Pro13Pro	39T>G	Neutral polymorphism
16	Exon 1	Pro16Leu	47C>T	Neutral polymorphism
17	Exon 1	Ala17Ser	49G>T	Neutral polymorphism
18	Exon 1	Val18Phe	52G>T	Neutral polymorphism
	Exon 1	Cys25SerfsTer65	56_72dup	Glaucoma causing mutation
19	Exon 1	Gln19His	57G>T	Neutral polymorphism	Gln19His	Head and Neck Squamous Cell Carcinoma (TCGA, Provisional)				http://www.cbioportal.org/index.do?tab_index=tab_visualize&cancer_study_id=hnsc_tcga&genetic_profile_ids_PROFILE_MUTATION_EXTENDED=hnsc_tcga_mutations&genetic_profile_ids_PROFILE_COPY_NUMBER_ALTERATION=hnsc_tcga_gistic&Z_SCORE_THRESHOLD=2.0&case_set_id=hnsc_tcga_cnaseq&case_ids=&gene_list=MYOC%0A&gene_set_choice=user-defined-list&Action=Submit&show_samples=false&
19	Exon 1				Gln19Leu	Metastatic Prostate Cancer, SU2C/PCF Dream Team (Robinson et al., Cell 2015)				http://www.cbioportal.org/index.do?tab_index=tab_visualize&cancer_study_id=prad_su2c_2015&genetic_profile_ids_PROFILE_MUTATION_EXTENDED=prad_su2c_2015_mutations&genetic_profile_ids_PROFILE_COPY_NUMBER_ALTERATION=prad_su2c_2015_gistic&Z_SCORE_THRESHOLD=2.0&case_set_id=prad_su2c_2015_cnaseq&case_ids=&gene_list=MYOC%0A&gene_set_choice=user-defined-list&Action=Submit&show_samples=false&
22	Exon 1				Leu22Arg	Colorectal Adenocarcinoma (DFCI, Cell Reports 2016)			27149842	http://www.cbioportal.org/index.do?tab_index=tab_visualize&cancer_study_id=coadread_dfci_2016&genetic_profile_ids_PROFILE_MUTATION_EXTENDED=coadread_dfci_2016_mutations&genetic_profile_ids_PROFILE_COPY_NUMBER_ALTERATION=&Z_SCORE_THRESHOLD=2.0&case_set_id=coadread_dfci_2016_sequenced&case_ids=&gene_list=MYOC%0A&gene_set_choice=user-defined-list&Action=Submit&show_samples=false&
25	Exon 1	Cys25Arg	73T>C	Glaucoma causing mutation
28	Exon 1				Trp28STOP	Chronic Lymphocytic Leukemia (Broad, Cell 2013)			23415222	http://www.cbioportal.org/index.do?tab_index=tab_visualize&cancer_study_id=lcll_broad_2013&genetic_profile_ids_PROFILE_MUTATION_EXTENDED=lcll_broad_2013_mutations&genetic_profile_ids_PROFILE_COPY_NUMBER_ALTERATION=&Z_SCORE_THRESHOLD=2.0&case_set_id=lcll_broad_2013_sequenced&case_ids=&gene_list=MYOC%0A&gene_set_choice=user-defined-list&Action=Submit&show_samples=false&
33	Exon 1	Arg33Lys	98G>A	Neutral polymorphism
38	Exon 1				Arg38Gly	TCGA data for Esophagus-Stomach Cancers (TCGA, Nature 2017); Stomach Adenocarcinoma (TCGA, Provisional)			28052061	http://www.cbioportal.org/index.do?tab_index=tab_visualize&cancer_study_id=stes_tcga_pub&genetic_profile_ids_PROFILE_MUTATION_EXTENDED=stes_tcga_pub_mutations&genetic_profile_ids_PROFILE_COPY_NUMBER_ALTERATION=stes_tcga_pub_cna&Z_SCORE_THRESHOLD=2.0&case_set_id=stes_tcga_pub_cnaseq&case_ids=&gene_list=MYOC%0A&gene_set_choice=user-defined-list&Action=Submit&show_samples=false&
39	Exon 1	Lys39Arg	116A>G	Neutral polymorphism
40	Exon 1				Ala40Val	Stomach Adenocarcinoma (UHK, Nat Genet 2011)			22037554	http://www.cbioportal.org/index.do?tab_index=tab_visualize&cancer_study_id=stad_uhongkong&genetic_profile_ids_PROFILE_MUTATION_EXTENDED=stad_uhongkong_mutations&genetic_profile_ids_PROFILE_COPY_NUMBER_ALTERATION=&Z_SCORE_THRESHOLD=2.0&case_set_id=stad_uhongkong_sequenced&case_ids=&gene_list=MYOC%0A&gene_set_choice=user-defined-list&Action=Submit&show_samples=false&
46	Exon 1	Arg46STOP	136C>T	Neutral polymorphism
48	Exon 1	Gln48His	144G>T	Uncertain pathogenicity
53	Exon 1	Val53Ala	158T>C	Glaucoma causing mutation
55	Exon 1	Ser55Thr	164G>C	Neutral polymorphism
55	Exon 1				Ser55Arg	Breast Invasive Carcinoma (British Columbia, Nature 2012)			22495314	http://www.cbioportal.org/index.do?tab_index=tab_visualize&cancer_study_id=brca_bccrc&genetic_profile_ids_PROFILE_MUTATION_EXTENDED=brca_bccrc_mutations&genetic_profile_ids_PROFILE_COPY_NUMBER_ALTERATION=&Z_SCORE_THRESHOLD=2.0&case_set_id=brca_bccrc_sequenced&case_ids=&gene_list=MYOC%0A&gene_set_choice=user-defined-list&Action=Submit&show_samples=false&
57	Exon 1	Asn57Asp	169A>G	Neutral polymorphism
61	Exon 1				Cys61Phe	Head and Neck Squamous Cell Carcinoma (TCGA, Provisional)				http://www.cbioportal.org/index.do?tab_index=tab_visualize&cancer_study_id=hnsc_tcga&genetic_profile_ids_PROFILE_MUTATION_EXTENDED=hnsc_tcga_mutations&genetic_profile_ids_PROFILE_COPY_NUMBER_ALTERATION=hnsc_tcga_gistic&Z_SCORE_THRESHOLD=2.0&case_set_id=hnsc_tcga_cnaseq&case_ids=&gene_list=MYOC%0A&gene_set_choice=user-defined-list&Action=Submit&show_samples=false&
61	Exon 1				Cys61Tyr	Low-Grade Gliomas (UCSF, Science 2014)			24336570	http://www.cbioportal.org/index.do?tab_index=tab_visualize&cancer_study_id=lgg_ucsf_2014&genetic_profile_ids_PROFILE_MUTATION_EXTENDED=lgg_ucsf_2014_mutations&genetic_profile_ids_PROFILE_COPY_NUMBER_ALTERATION=&Z_SCORE_THRESHOLD=2.0&case_set_id=lgg_ucsf_2014_sequenced&case_ids=&gene_list=MYOC%0A&gene_set_choice=user-defined-list&Action=Submit&show_samples=false&
62	Exon 1				Pro62Gln	Pan-Lung Cancer (TCGA, Nat Genet 2016)			27158780	http://www.cbioportal.org/index.do?tab_index=tab_visualize&cancer_study_id=nsclc_tcga_broad_2016&genetic_profile_ids_PROFILE_MUTATION_EXTENDED=nsclc_tcga_broad_2016_mutations&genetic_profile_ids_PROFILE_COPY_NUMBER_ALTERATION=nsclc_tcga_broad_2016_cna&Z_SCORE_THRESHOLD=2.0&case_set_id=nsclc_tcga_broad_2016_cnaseq&case_ids=&gene_list=MYOC%0A&gene_set_choice=user-defined-list&Action=Submit&show_sam…
64	Exon 1				Gln64His	Cervical Squamous Cell Carcinoma and Endocervical Adenocarcinoma (TCGA, Provisional)				http://www.cbioportal.org/index.do?tab_index=tab_visualize&cancer_study_id=cesc_tcga&genetic_profile_ids_PROFILE_MUTATION_EXTENDED=cesc_tcga_mutations&genetic_profile_ids_PROFILE_COPY_NUMBER_ALTERATION=cesc_tcga_gistic&Z_SCORE_THRESHOLD=2.0&case_set_id=cesc_tcga_cnaseq&case_ids=&gene_list=MYOC%0A&gene_set_choice=user-defined-list&Action=Submit&show_samples=false&
64	Exon 1				Gln64STOP	Pan-Lung Cancer (TCGA, Nat Genet 2016)			27158780	http://www.cbioportal.org/index.do?tab_index=tab_visualize&cancer_study_id=nsclc_tcga_broad_2016&genetic_profile_ids_PROFILE_MUTATION_EXTENDED=nsclc_tcga_broad_2016_mutations&genetic_profile_ids_PROFILE_COPY_NUMBER_ALTERATION=nsclc_tcga_broad_2016_cna&Z_SCORE_THRESHOLD=2.0&case_set_id=nsclc_tcga_broad_2016_cnaseq&case_ids=&gene_list=MYOC%0A&gene_set_choice=user-defined-list&Action=Submit&show_sam…
66	Exon 1				Gln66Leu	Lung Adenocarcinoma (TCGA, Provisional); Pan-Lung Cancer (TCGA, Nat Genet 2016)			27158780	http://www.cbioportal.org/index.do?tab_index=tab_visualize&cancer_study_id=luad_tcga&genetic_profile_ids_PROFILE_MUTATION_EXTENDED=luad_tcga_mutations&genetic_profile_ids_PROFILE_COPY_NUMBER_ALTERATION=luad_tcga_gistic&Z_SCORE_THRESHOLD=2.0&case_set_id=luad_tcga_cnaseq&case_ids=&gene_list=MYOC%0A&gene_set_choice=user-defined-list&Action=Submit&show_samples=false&
69	Exon 1	Ser69Ser	Not Specified	Neutral polymorphism
70	Exon 1	Val70Val	210C>T	Neutral polymorphism
72	Exon 1				His72Leu	Pan-Lung Cancer (TCGA, Nat Genet 2016)			27158780	http://www.cbioportal.org/index.do?tab_index=tab_visualize&cancer_study_id=nsclc_tcga_broad_2016&genetic_profile_ids_PROFILE_MUTATION_EXTENDED=nsclc_tcga_broad_2016_mutations&genetic_profile_ids_PROFILE_COPY_NUMBER_ALTERATION=nsclc_tcga_broad_2016_cna&Z_SCORE_THRESHOLD=2.0&case_set_id=nsclc_tcga_broad_2016_cnaseq&case_ids=&gene_list=MYOC%0A&gene_set_choice=user-defined-list&Action=Submit&show_sam…
73	Exon 1	Asn73Ser	218A>G	Neutral polymorphism
76	Exon 1	Arg76Lys	227G>A	Neutral polymorphism
77	Exon 1	Asp77Glu	Not Specified	Neutral polymorphism
78	Exon 1				Ser78Cys	Stomach Adenocarcinoma (Pfizer and UHK, Nat Genet 2014)			24816253	http://www.cbioportal.org/index.do?tab_index=tab_visualize&cancer_study_id=stad_pfizer_uhongkong&genetic_profile_ids_PROFILE_MUTATION_EXTENDED=stad_pfizer_uhongkong_mutations&genetic_profile_ids_PROFILE_COPY_NUMBER_ALTERATION=&Z_SCORE_THRESHOLD=2.0&case_set_id=stad_pfizer_uhongkong_sequenced&case_ids=&gene_list=MYOC%0A&gene_set_choice=user-defined-list&Action=Submit&show_samples=false&
79	Exon 1				Ser79Cys	Pan-Lung Cancer (TCGA, Nat Genet 2016)			27158780	http://www.cbioportal.org/index.do?tab_index=tab_visualize&cancer_study_id=nsclc_tcga_broad_2016&genetic_profile_ids_PROFILE_MUTATION_EXTENDED=nsclc_tcga_broad_2016_mutations&genetic_profile_ids_PROFILE_COPY_NUMBER_ALTERATION=nsclc_tcga_broad_2016_cna&Z_SCORE_THRESHOLD=2.0&case_set_id=nsclc_tcga_broad_2016_cnaseq&case_ids=&gene_list=MYOC%0A&gene_set_choice=user-defined-list&Action=Submit&show_sam…
80	Exon 1				Thr80Ser	Pan-Lung Cancer (TCGA, Nat Genet 2016)			27158780	http://www.cbioportal.org/index.do?tab_index=tab_visualize&cancer_study_id=nsclc_tcga_broad_2016&genetic_profile_ids_PROFILE_MUTATION_EXTENDED=nsclc_tcga_broad_2016_mutations&genetic_profile_ids_PROFILE_COPY_NUMBER_ALTERATION=nsclc_tcga_broad_2016_cna&Z_SCORE_THRESHOLD=2.0&case_set_id=nsclc_tcga_broad_2016_cnaseq&case_ids=&gene_list=MYOC%0A&gene_set_choice=user-defined-list&Action=Submit&show_sam…
82	Exon 1	Arg82Cys	244C>T	Glaucoma causing mutation
82	Exon 1	Arg82His	245G>A	Neutral polymorphism	Arg82His	Pancreatic Adenocarcinoma (TCGA, Provisional)				http://www.cbioportal.org/index.do?tab_index=tab_visualize&cancer_study_id=paad_tcga&genetic_profile_ids_PROFILE_MUTATION_EXTENDED=paad_tcga_mutations&genetic_profile_ids_PROFILE_COPY_NUMBER_ALTERATION=paad_tcga_gistic&Z_SCORE_THRESHOLD=2.0&case_set_id=paad_tcga_cnaseq&case_ids=&gene_list=MYOC%0A&gene_set_choice=user-defined-list&Action=Submit&show_samples=false&
85	Exon 1				Leu85Met	Pan-Lung Cancer (TCGA, Nat Genet 2016)			27158780	http://www.cbioportal.org/index.do?tab_index=tab_visualize&cancer_study_id=nsclc_tcga_broad_2016&genetic_profile_ids_PROFILE_MUTATION_EXTENDED=nsclc_tcga_broad_2016_mutations&genetic_profile_ids_PROFILE_COPY_NUMBER_ALTERATION=nsclc_tcga_broad_2016_cna&Z_SCORE_THRESHOLD=2.0&case_set_id=nsclc_tcga_broad_2016_cnaseq&case_ids=&gene_list=MYOC%0A&gene_set_choice=user-defined-list&Action=Submit&show_sam…
88	Exon 1	Thr88Thr	Not Specified	Neutral polymorphism
91	Exon 1	Arg91STOP	271C>T	Glaucoma causing mutation
94	Exon 1				Ser94Phe	Skin Cutaneous Melanoma (TCGA, Provisional)				http://www.cbioportal.org/index.do?tab_index=tab_visualize&cancer_study_id=skcm_tcga&genetic_profile_ids_PROFILE_MUTATION_EXTENDED=skcm_tcga_mutations&genetic_profile_ids_PROFILE_COPY_NUMBER_ALTERATION=skcm_tcga_gistic&Z_SCORE_THRESHOLD=2.0&case_set_id=skcm_tcga_cnaseq&case_ids=&gene_list=MYOC%0A&gene_set_choice=user-defined-list&Action=Submit&show_samples=false&
95	Exon 1	Leu95Pro	284T>C	Neutral polymorphism
96	Exon 1	Glu96Glu	288G>A	Neutral polymorphism
96	Exon 1				Glu96Asp	Head and Neck Squamous Cell Carcinoma (TCGA, Provisional)				http://www.cbioportal.org/index.do?tab_index=tab_visualize&cancer_study_id=hnsc_tcga&genetic_profile_ids_PROFILE_MUTATION_EXTENDED=hnsc_tcga_mutations&genetic_profile_ids_PROFILE_COPY_NUMBER_ALTERATION=hnsc_tcga_gistic&Z_SCORE_THRESHOLD=2.0&case_set_id=hnsc_tcga_cnaseq&case_ids=&gene_list=MYOC%0A&gene_set_choice=user-defined-list&Action=Submit&show_samples=false&
101	Exon 1	Gln101Gln	303A>G	Neutral polymorphism
101	Exon1				Gln101Leu	Pan-Lung Cancer (TCGA, Nat Genet 2016)			27158780	http://www.cbioportal.org/index.do?tab_index=tab_visualize&cancer_study_id=nsclc_tcga_broad_2016&genetic_profile_ids_PROFILE_MUTATION_EXTENDED=nsclc_tcga_broad_2016_mutations&genetic_profile_ids_PROFILE_COPY_NUMBER_ALTERATION=nsclc_tcga_broad_2016_cna&Z_SCORE_THRESHOLD=2.0&case_set_id=nsclc_tcga_broad_2016_cnaseq&case_ids=&gene_list=MYOC%0A&gene_set_choice=user-defined-list&Action=Submit&show_sam…
101	Exon 1				Gln101STOP	Skin Cutaneous Melanoma (Broad, Cell 2012)			22817889	http://www.cbioportal.org/index.do?tab_index=tab_visualize&cancer_study_id=skcm_broad&genetic_profile_ids_PROFILE_MUTATION_EXTENDED=skcm_broad_mutations&genetic_profile_ids_PROFILE_COPY_NUMBER_ALTERATION=&Z_SCORE_THRESHOLD=2.0&case_set_id=skcm_broad_sequenced&case_ids=&gene_list=MYOC%0A&gene_set_choice=user-defined-list&Action=Submit&show_samples=false&
102	Exon 1				Leu102Ifs*63	Small Cell Lung Cancer (U Cologne, Nature 2015)			26168399	http://www.cbioportal.org/index.do?tab_index=tab_visualize&cancer_study_id=sclc_ucologne_2015&genetic_profile_ids_PROFILE_MUTATION_EXTENDED=sclc_ucologne_2015_mutations&genetic_profile_ids_PROFILE_COPY_NUMBER_ALTERATION=&Z_SCORE_THRESHOLD=2.0&case_set_id=sclc_ucologne_2015_sequenced&case_ids=&gene_list=MYOC%0A&gene_set_choice=user-defined-list&Action=Submit&show_samples=false&
103	Exon 1	Thr103Thr	309C>T	Neutral polymorphism
108	Exon 1	Ala108Gly	323C>G	Neutral polymorphism
108	Exon 1				Ala108Val	Colorectal Adenocarcinoma (Genentech, Nature 2012)			22895193	http://www.cbioportal.org/index.do?tab_index=tab_visualize&cancer_study_id=coadread_genentech&genetic_profile_ids_PROFILE_MUTATION_EXTENDED=coadread_genentech_mutations&genetic_profile_ids_PROFILE_COPY_NUMBER_ALTERATION=&Z_SCORE_THRESHOLD=2.0&case_set_id=coadread_genentech_sequenced&case_ids=&gene_list=MYOC%0A&gene_set_choice=user-defined-list&Action=Submit&show_samples=false&
112	Exon 1				Glu112Lys	Stomach Adenocarcinoma (TCGA, Provisional & TCGA, Nature 2014)			25079317	http://www.cbioportal.org/index.do?tab_index=tab_visualize&cancer_study_id=stad_tcga&genetic_profile_ids_PROFILE_MUTATION_EXTENDED=stad_tcga_mutations&genetic_profile_ids_PROFILE_COPY_NUMBER_ALTERATION=stad_tcga_gistic&Z_SCORE_THRESHOLD=2.0&case_set_id=stad_tcga_cnaseq&case_ids=&gene_list=MYOC%0A&gene_set_choice=user-defined-list&Action=Submit&show_samples=false&
115	Exon 1				Glu115Lys	Desmoplastic Melanoma (Broad Institute, Nat Genet 2015)			26343386	http://www.cbioportal.org/index.do?tab_index=tab_visualize&cancer_study_id=desm_broad_2015&genetic_profile_ids_PROFILE_MUTATION_EXTENDED=desm_broad_2015_mutations&genetic_profile_ids_PROFILE_COPY_NUMBER_ALTERATION=&Z_SCORE_THRESHOLD=2.0&case_set_id=desm_broad_2015_sequenced&case_ids=&gene_list=MYOC%0A&gene_set_choice=user-defined-list&Action=Submit&show_samples=false&
118	Exon 1	Gln118Leu	353A>T	Neutral polymorphism
120	Exon 1				Glu120Lys	Desmoplastic Melanoma (Broad Institute, Nat Genet 2015)			26343386	http://www.cbioportal.org/index.do?tab_index=tab_visualize&cancer_study_id=desm_broad_2015&genetic_profile_ids_PROFILE_MUTATION_EXTENDED=desm_broad_2015_mutations&genetic_profile_ids_PROFILE_COPY_NUMBER_ALTERATION=&Z_SCORE_THRESHOLD=2.0&case_set_id=desm_broad_2015_sequenced&case_ids=&gene_list=MYOC%0A&gene_set_choice=user-defined-list&Action=Submit&show_samples=false&
122	Exon 1	Gly122Gly	366C>T	Neutral polymorphism
122	Exon 1	Gly122Gly	366C>A	Neutral polymorphism
122	Exon 1				Gly122Arg	Kidney Renal Papillary Cell Carcinoma (TCGA, Provisional)				http://www.cbioportal.org/index.do?tab_index=tab_visualize&cancer_study_id=kirp_tcga&genetic_profile_ids_PROFILE_MUTATION_EXTENDED=kirp_tcga_mutations&genetic_profile_ids_PROFILE_COPY_NUMBER_ALTERATION=kirp_tcga_gistic&Z_SCORE_THRESHOLD=2.0&case_set_id=kirp_tcga_cnaseq&case_ids=&gene_list=MYOC%0A&gene_set_choice=user-defined-list&Action=Submit&show_samples=false&
123	Exon 1	Thr123Thr	369C>T	Neutral polymorphism
124	Exon 1	Leu124Leu	372G>C	Neutral polymorphism
125	Exon 1	Arg125SerfsSTOP35	375delG	Glaucoma causing mutation
126	Exon 1	Arg126Trp	376C>T	Glaucoma causing mutation
126	Exon 1	Arg126Gln	377G>A	Neutral polymorphism
127	Exon 1				Glu127Gln	Esophageal Adenocarcinoma (Broad, Nat Genet 2013)			23525077	http://www.cbioportal.org/index.do?tab_index=tab_visualize&cancer_study_id=esca_broad&genetic_profile_ids_PROFILE_MUTATION_EXTENDED=esca_broad_mutations&genetic_profile_ids_PROFILE_COPY_NUMBER_ALTERATION=&Z_SCORE_THRESHOLD=2.0&case_set_id=esca_broad_sequenced&case_ids=&gene_list=MYOC%0A&gene_set_choice=user-defined-list&Action=Submit&show_samples=false&
128	Exon 1				Arg128Gln	Liver Hepatocellular Carcinoma (TCGA, Provisional)
128	Exon 1				Arg128Pro	Skin Cutaneous Melanoma (TCGA, Provisional)				http://www.cbioportal.org/index.do?tab_index=tab_visualize&cancer_study_id=skcm_tcga&genetic_profile_ids_PROFILE_MUTATION_EXTENDED=skcm_tcga_mutations&genetic_profile_ids_PROFILE_COPY_NUMBER_ALTERATION=skcm_tcga_gistic&Z_SCORE_THRESHOLD=2.0&case_set_id=skcm_tcga_cnaseq&case_ids=&gene_list=MYOC%0A&gene_set_choice=user-defined-list&Action=Submit&show_samples=false&
128	Exon 1	Arg128Trp	382C>T	Neutral polymorphism
128	Exon 1	Arg128Arg	384G>C	Neutral polymorphism
134	Exon 1	Gln134Gln	402A>G	Neutral polymorphism
135	Exon 1	Thr135Ile	404C>T	Neutral polymorphism
140	Exon 1	Thr140Ser	419C>G	Uncertain pathogenicity
141	Exon 1	Ala141Ala	425C>T	Neutral polymorphism
144	Exon 1				Asn144Lys	Lung Adenocarcinoma (TCGA, Provisional); Pan-Lung Cancer (TCGA, Nat Genet 2016)			27158780	http://www.cbioportal.org/index.do?tab_index=tab_visualize&cancer_study_id=luad_tcga&genetic_profile_ids_PROFILE_MUTATION_EXTENDED=luad_tcga_mutations&genetic_profile_ids_PROFILE_COPY_NUMBER_ALTERATION=luad_tcga_gistic&Z_SCORE_THRESHOLD=2.0&case_set_id=luad_tcga_cnaseq&case_ids=&gene_list=MYOC%0A&gene_set_choice=user-defined-list&Action=Submit&show_samples=false&
147	Exon 1				Arg147Gln	Skin Cutaneous Melanoma (TCGA, Provisional)				http://www.cbioportal.org/index.do?tab_index=tab_visualize&cancer_study_id=skcm_tcga&genetic_profile_ids_PROFILE_MUTATION_EXTENDED=skcm_tcga_mutations&genetic_profile_ids_PROFILE_COPY_NUMBER_ALTERATION=skcm_tcga_gistic&Z_SCORE_THRESHOLD=2.0&case_set_id=skcm_tcga_cnaseq&case_ids=&gene_list=MYOC%0A&gene_set_choice=user-defined-list&Action=Submit&show_samples=false&
151	Exon 1				Val151Phe	Lung Adenocarcinoma (TCGA, Provisional); Pan-Lung Cancer (TCGA, Nat Genet 2016)			27158780	http://www.cbioportal.org/index.do?tab_index=tab_visualize&cancer_study_id=luad_tcga&genetic_profile_ids_PROFILE_MUTATION_EXTENDED=luad_tcga_mutations&genetic_profile_ids_PROFILE_COPY_NUMBER_ALTERATION=luad_tcga_gistic&Z_SCORE_THRESHOLD=2.0&case_set_id=luad_tcga_cnaseq&case_ids=&gene_list=MYOC%0A&gene_set_choice=user-defined-list&Action=Submit&show_samples=false&
158	Exon 1	Arg158Gln	473G>A	Uncertain pathogenicity
159	Exon 1	Leu159Leu	477A>G	Neutral polymorphism
161	Exon 1	Gln161Arg	482A>G	Neutral polymorphism
162	Exon 1	Glu162dup	484_486dup	Glaucoma causing mutation
163	Exon 1				Asn163His	Colorectal Adenocarcinoma (DFCI, Cell Reports 2016)			27149842	http://www.cbioportal.org/index.do?tab_index=tab_visualize&cancer_study_id=coadread_dfci_2016&genetic_profile_ids_PROFILE_MUTATION_EXTENDED=coadread_dfci_2016_mutations&genetic_profile_ids_PROFILE_COPY_NUMBER_ALTERATION=&Z_SCORE_THRESHOLD=2.0&case_set_id=coadread_dfci_2016_sequenced&case_ids=&gene_list=MYOC%0A&gene_set_choice=user-defined-list&Action=Submit&show_samples=false&
166	Exon 1	Leu166Leu	498G>C	Neutral polymorphism
167	Exon 1				Ala167Asp	Small Cell Lung Cancer (U Cologne, Nature 2015)			26168399	http://www.cbioportal.org/index.do?tab_index=tab_visualize&cancer_study_id=sclc_ucologne_2015&genetic_profile_ids_PROFILE_MUTATION_EXTENDED=sclc_ucologne_2015_mutations&genetic_profile_ids_PROFILE_COPY_NUMBER_ALTERATION=&Z_SCORE_THRESHOLD=2.0&case_set_id=sclc_ucologne_2015_sequenced&case_ids=&gene_list=MYOC%0A&gene_set_choice=user-defined-list&Action=Submit&show_samples=false&
168	Exon 1	Arg168Arg	504G>A	Neutral polymorphism
177	Exon 1				Val177Leu	Lung Adenocarcinoma (TCGA, Provisional); Pan-Lung Cancer (TCGA, Nat Genet 2016)			27158780	http://www.cbioportal.org/index.do?tab_index=tab_visualize&cancer_study_id=luad_tcga&genetic_profile_ids_PROFILE_MUTATION_EXTENDED=luad_tcga_mutations&genetic_profile_ids_PROFILE_COPY_NUMBER_ALTERATION=luad_tcga_gistic&Z_SCORE_THRESHOLD=2.0&case_set_id=luad_tcga_cnaseq&case_ids=&gene_list=MYOC%0A&gene_set_choice=user-defined-list&Action=Submit&show_samples=false&
180	Exon 1	Leu180Leu	Not Specified	Neutral polymorphism
183	Exon 1	Gly183Ser	547G>A	Neutral polymorphism
186	Exon 1				Pro186His	Skin Cutaneous Melanoma (Broad, Cell 2012)			22817889	http://www.cbioportal.org/index.do?tab_index=tab_visualize&cancer_study_id=skcm_broad&genetic_profile_ids_PROFILE_MUTATION_EXTENDED=skcm_broad_mutations&genetic_profile_ids_PROFILE_COPY_NUMBER_ALTERATION=&Z_SCORE_THRESHOLD=2.0&case_set_id=skcm_broad_sequenced&case_ids=&gene_list=MYOC%0A&gene_set_choice=user-defined-list&Action=Submit&show_samples=false&
189	Exon 1	Arg189Gln	566G>A	Neutral polymorphism	Arg189Gln	Skin Cutaneous Melanoma (TCGA, Provisional)				http://www.cbioportal.org/index.do?tab_index=tab_visualize&cancer_study_id=skcm_tcga&genetic_profile_ids_PROFILE_MUTATION_EXTENDED=skcm_tcga_mutations&genetic_profile_ids_PROFILE_COPY_NUMBER_ALTERATION=skcm_tcga_gistic&Z_SCORE_THRESHOLD=2.0&case_set_id=skcm_tcga_cnaseq&case_ids=&gene_list=MYOC%0A&gene_set_choice=user-defined-list&Action=Submit&show_samples=false&
189	Exon 1				Arg189Leu	Lung Squamous Cell Carcinoma (TCGA, Provisional & TCGA, Nature 2012); Pan-Lung Cancer (TCGA, Nat Genet 2016)			27158780; 22960745	http://www.cbioportal.org/index.do?tab_index=tab_visualize&cancer_study_id=lusc_tcga&genetic_profile_ids_PROFILE_MUTATION_EXTENDED=lusc_tcga_mutations&genetic_profile_ids_PROFILE_COPY_NUMBER_ALTERATION=lusc_tcga_gistic&Z_SCORE_THRESHOLD=2.0&case_set_id=lusc_tcga_cnaseq&case_ids=&gene_list=MYOC%0A&gene_set_choice=user-defined-list&Action=Submit&show_samples=false&
192	Exon 1				Ala192Thr	Uterine Corpus Endometrial Carcinoma (TCGA, Nature 2013); Uterine Corpus Endometrial Carcinoma (TCGA, Provisional)			23636398	http://www.cbioportal.org/index.do?tab_index=tab_visualize&cancer_study_id=ucec_tcga_pub&genetic_profile_ids_PROFILE_MUTATION_EXTENDED=ucec_tcga_pub_mutations&genetic_profile_ids_PROFILE_COPY_NUMBER_ALTERATION=ucec_tcga_pub_gistic&Z_SCORE_THRESHOLD=2.0&case_set_id=ucec_tcga_pub_cnaseq&case_ids=&gene_list=MYOC%0A&gene_set_choice=user-defined-list&Action=Submit&show_samples=false&
193	Exon 1				Arg193Trp	Skin Cutaneous Melanoma (TCGA, Provisional & Yale, Nat Genet 2012)			22842228	http://www.cbioportal.org/index.do?tab_index=tab_visualize&cancer_study_id=skcm_tcga&genetic_profile_ids_PROFILE_MUTATION_EXTENDED=skcm_tcga_mutations&genetic_profile_ids_PROFILE_COPY_NUMBER_ALTERATION=skcm_tcga_gistic&Z_SCORE_THRESHOLD=2.0&case_set_id=skcm_tcga_cnaseq&case_ids=&gene_list=MYOC%0A&gene_set_choice=user-defined-list&Action=Submit&show_samples=false&
193	Exon 1				Arg193Gln	Colorectal Adenocarcinoma (DFCI, Cell Reports 2016)			27149842	http://www.cbioportal.org/index.do?tab_index=tab_visualize&cancer_study_id=coadread_dfci_2016&genetic_profile_ids_PROFILE_MUTATION_EXTENDED=coadread_dfci_2016_mutations&genetic_profile_ids_PROFILE_COPY_NUMBER_ALTERATION=&Z_SCORE_THRESHOLD=2.0&case_set_id=coadread_dfci_2016_sequenced&case_ids=&gene_list=MYOC%0A&gene_set_choice=user-defined-list&Action=Submit&show_samples=false&
	Intron 1	N/A	604+13a>c	Neutral polymorphism
	Intron 1	N/A	604+14g>a	Neutral polymorphism
	Intron 1	N/A	604+16g>t	Neutral polymorphism
	Intron 1	N/A	604+19g>c	Neutral polymorphism
	Intron 1	N/A	604+50g>a	Neutral polymorphism
	Intron 1	N/A	604+228a>t	Neutral polymorphism
200	Exon 2				Arg200STOP	Colorectal Adenocarcinoma (DFCI, Cell Reports 2016)			27149842	http://www.cbioportal.org/index.do?tab_index=tab_visualize&cancer_study_id=coadread_dfci_2016&genetic_profile_ids_PROFILE_MUTATION_EXTENDED=coadread_dfci_2016_mutations&genetic_profile_ids_PROFILE_COPY_NUMBER_ALTERATION=&Z_SCORE_THRESHOLD=2.0&case_set_id=coadread_dfci_2016_sequenced&case_ids=&gene_list=MYOC%0A&gene_set_choice=user-defined-list&Action=Submit&show_samples=false&
203	Exon 2	Ser203Phe	608C>T	Neutral polymorphism	Ser203Phe	Skin Cutaneous Melanoma (Yale, Nat Genet 2012)			22842228	http://www.cbioportal.org/index.do?tab_index=tab_visualize&cancer_study_id=skcm_yale&genetic_profile_ids_PROFILE_MUTATION_EXTENDED=skcm_yale_mutations&genetic_profile_ids_PROFILE_COPY_NUMBER_ALTERATION=&Z_SCORE_THRESHOLD=2.0&case_set_id=skcm_yale_sequenced&case_ids=&gene_list=MYOC%0A&gene_set_choice=user-defined-list&Action=Submit&show_samples=false&
203	Exon 2				Ser203Tyr	Uterine Corpus Endometrial Carcinoma (TCGA, Nature 2013 & Provisional)			23636398	http://www.cbioportal.org/index.do?tab_index=tab_visualize&cancer_study_id=ucec_tcga_pub&genetic_profile_ids_PROFILE_MUTATION_EXTENDED=ucec_tcga_pub_mutations&genetic_profile_ids_PROFILE_COPY_NUMBER_ALTERATION=ucec_tcga_pub_gistic&Z_SCORE_THRESHOLD=2.0&case_set_id=ucec_tcga_pub_cnaseq&case_ids=&gene_list=MYOC%0A&gene_set_choice=user-defined-list&Action=Submit&show_samples=false&
204	Exon 2	Thr204Met	611C>T	Neutral polymorphism
204	Exon 2	Thr204Thr	612G>T	Neutral polymorphism
205	Exon 2				Trp205STOP	Skin Cutaneous Melanoma (TCGA, Provisional)				http://www.cbioportal.org/index.do?tab_index=tab_visualize&cancer_study_id=skcm_tcga&genetic_profile_ids_PROFILE_MUTATION_EXTENDED=skcm_tcga_mutations&genetic_profile_ids_PROFILE_COPY_NUMBER_ALTERATION=skcm_tcga_gistic&Z_SCORE_THRESHOLD=2.0&case_set_id=skcm_tcga_cnaseq&case_ids=&gene_list=MYOC%0A&gene_set_choice=user-defined-list&Action=Submit&show_samples=false&
208	Exon 2	Asp208Glu	624C>G	Neutral polymorphism
209	Exon 2	Thr209Asn	626C>A	Uncertain pathogenicity
214	Exon 2				Glu214Lys	Skin Cutaneous Melanoma (TCGA, Provisional)				http://www.cbioportal.org/index.do?tab_index=tab_visualize&cancer_study_id=skcm_tcga&genetic_profile_ids_PROFILE_MUTATION_EXTENDED=skcm_tcga_mutations&genetic_profile_ids_PROFILE_COPY_NUMBER_ALTERATION=skcm_tcga_gistic&Z_SCORE_THRESHOLD=2.0&case_set_id=skcm_tcga_cnaseq&case_ids=&gene_list=MYOC%0A&gene_set_choice=user-defined-list&Action=Submit&show_samples=false&
215	Exon 2	Leu215Gln	644T>A	Glaucoma causing mutation
215	Exon 2	Leu215Pro	644T>C	Neutral polymorphism
216	Exon 2	Lys216Lys	648G>A	Neutral polymorphism
218	Exon 2	Glu218Lys	652G>A	Uncertain pathogenicity
218	Exon 2	Glu218Glu	654G>A	Neutral polymorphism
226	Exon 2	Arg226Gln	677G>A	Neutral polymorphism	Arg226Gln	Skin Cutaneous Melanoma (Yale, Nat Genet 2012)			22842228	http://www.cbioportal.org/index.do?tab_index=tab_visualize&cancer_study_id=skcm_yale&genetic_profile_ids_PROFILE_MUTATION_EXTENDED=skcm_yale_mutations&genetic_profile_ids_PROFILE_COPY_NUMBER_ALTERATION=&Z_SCORE_THRESHOLD=2.0&case_set_id=skcm_yale_sequenced&case_ids=&gene_list=MYOC%0A&gene_set_choice=user-defined-list&Action=Submit&show_samples=false&
228	Exon 2	Leu228Ser	683T>C	Uncertain pathogenicity
230	Exon 2	Glu230Lys	688G>A	Uncertain pathogenicity
232	Exon 2				Pro232Leu	Skin Cutaneous Melanoma (Yale, Nat Genet 2012)			22842228	http://www.cbioportal.org/index.do?tab_index=tab_visualize&cancer_study_id=skcm_yale&genetic_profile_ids_PROFILE_MUTATION_EXTENDED=skcm_yale_mutations&genetic_profile_ids_PROFILE_COPY_NUMBER_ALTERATION=&Z_SCORE_THRESHOLD=2.0&case_set_id=skcm_yale_sequenced&case_ids=&gene_list=MYOC%0A&gene_set_choice=user-defined-list&Action=Submit&show_samples=false&
238	Exon 2				Ser238Asn	Pan-Lung Cancer (TCGA, Nat Genet 2016)			27158780	http://www.cbioportal.org/index.do?tab_index=tab_visualize&cancer_study_id=nsclc_tcga_broad_2016&genetic_profile_ids_PROFILE_MUTATION_EXTENDED=nsclc_tcga_broad_2016_mutations&genetic_profile_ids_PROFILE_COPY_NUMBER_ALTERATION=nsclc_tcga_broad_2016_cna&Z_SCORE_THRESHOLD=2.0&case_set_id=nsclc_tcga_broad_2016_cnaseq&case_ids=&gene_list=MYOC%0A&gene_set_choice=user-defined-list&Action=Submit&show_sam…
240	Exon 2	Glu240Gly	719A>G	Uncertain pathogenicity
242	Exon 2				Asp242Tyr	Pan-Lung Cancer (TCGA, Nat Genet 2016)			27158780	http://www.cbioportal.org/index.do?tab_index=tab_visualize&cancer_study_id=nsclc_tcga_broad_2016&genetic_profile_ids_PROFILE_MUTATION_EXTENDED=nsclc_tcga_broad_2016_mutations&genetic_profile_ids_PROFILE_COPY_NUMBER_ALTERATION=nsclc_tcga_broad_2016_cna&Z_SCORE_THRESHOLD=2.0&case_set_id=nsclc_tcga_broad_2016_cnaseq&case_ids=&gene_list=MYOC%0A&gene_set_choice=user-defined-list&Action=Submit&show_sam…
243	Exon 2	Thr243Thr	Not Specified	Neutral polymorphism
	Intron 2	N/A	730+3a>g	Neutral polymorphism
	Intron 2	N/A	730+35g>a	Neutral polymorphism
	Intron 2	N/A	730+172c>a	Neutral polymorphism
	Intron 2	N/A	731-73c>t	Neutral polymorphism
	Intron 2	N/A	731-23g>a	Neutral polymorphism
244	Exon 3	Gly244Ser	730G>A	Neutral polymorphism
244	Exon 3	Gly244Val	731G>T	Neutral polymorphism
244	Exon 3				Gly244Glu	Pan-Lung Cancer (TCGA, Nat Genet 2016)			27158780	http://www.cbioportal.org/index.do?tab_index=tab_visualize&cancer_study_id=nsclc_tcga_broad_2016&genetic_profile_ids_PROFILE_MUTATION_EXTENDED=nsclc_tcga_broad_2016_mutations&genetic_profile_ids_PROFILE_COPY_NUMBER_ALTERATION=nsclc_tcga_broad_2016_cna&Z_SCORE_THRESHOLD=2.0&case_set_id=nsclc_tcga_broad_2016_cnaseq&case_ids=&gene_list=MYOC%0A&gene_set_choice=user-defined-list&Action=Submit&show_sam…
244	Exon 3				Gly244STOP	Small Cell Lung Cancer (U Cologne, Nature 2015)			26168399	http://www.cbioportal.org/index.do?tab_index=tab_visualize&cancer_study_id=sclc_ucologne_2015&genetic_profile_ids_PROFILE_MUTATION_EXTENDED=sclc_ucologne_2015_mutations&genetic_profile_ids_PROFILE_COPY_NUMBER_ALTERATION=&Z_SCORE_THRESHOLD=2.0&case_set_id=sclc_ucologne_2015_sequenced&case_ids=&gene_list=MYOC%0A&gene_set_choice=user-defined-list&Action=Submit&show_samples=false&
244	Exon 2				X244_splice	NCI-60 Cell Lines (NCI, Cancer Res. 2012)			22802077	http://www.cbioportal.org/index.do?tab_index=tab_visualize&cancer_study_id=cellline_nci60&genetic_profile_ids_PROFILE_MUTATION_EXTENDED=cellline_nci60_mutations&genetic_profile_ids_PROFILE_COPY_NUMBER_ALTERATION=cellline_nci60_CNA&Z_SCORE_THRESHOLD=2.0&case_set_id=cellline_nci60_cnaseq&case_ids=&gene_list=MYOC%0A&gene_set_choice=user-defined-list&Action=Submit&show_samples=false&
245	Exon 3	Cys245Tyr	734G>A	Glaucoma causing mutation
246	Exon 3	Gly246Arg	736G>A	Glaucoma causing mutation	Gly246Arg	Skin Cutaneous Melanoma (TCGA, Provisional)	42.5 ± 0.2; 52.7 ± 0.5	21.1 ± 6.2		http://www.cbioportal.org/index.do?tab_index=tab_visualize&cancer_study_id=skcm_tcga&genetic_profile_ids_PROFILE_MUTATION_EXTENDED=skcm_tcga_mutations&genetic_profile_ids_PROFILE_COPY_NUMBER_ALTERATION=skcm_tcga_gistic&Z_SCORE_THRESHOLD=2.0&case_set_id=skcm_tcga_cnaseq&case_ids=&gene_list=MYOC%0A&gene_set_choice=user-defined-list&Action=Submit&show_samples=false&
246	Exon 3				Gly246STOP	Esophageal Carcinoma (TCGA, Provisional); TCGA data for Esophagus-Stomach Cancers (TCGA, Nature 2017)			28052061	http://www.cbioportal.org/index.do?tab_index=tab_visualize&cancer_study_id=esca_tcga&genetic_profile_ids_PROFILE_MUTATION_EXTENDED=esca_tcga_mutations&genetic_profile_ids_PROFILE_COPY_NUMBER_ALTERATION=esca_tcga_gistic&Z_SCORE_THRESHOLD=2.0&case_set_id=esca_tcga_cnaseq&case_ids=&gene_list=MYOC%0A&gene_set_choice=user-defined-list&Action=Submit&show_samples=false&
247	Exon 3	Glu247STOP	739G>T	Uncertain pathogenicity	Glu247STOP	NCI-60 Cell Lines (NCI, Cancer Res. 2012); Uterine Carcinosarcoma (Johns Hopkins University, Nat Commun 2014)			22802077; 25233892	http://www.cbioportal.org/index.do?tab_index=tab_visualize&cancer_study_id=cellline_nci60&genetic_profile_ids_PROFILE_MUTATION_EXTENDED=cellline_nci60_mutations&genetic_profile_ids_PROFILE_COPY_NUMBER_ALTERATION=cellline_nci60_CNA&Z_SCORE_THRESHOLD=2.0&case_set_id=cellline_nci60_cnaseq&case_ids=&gene_list=MYOC%0A&gene_set_choice=user-defined-list&Action=Submit&show_samples=false&
251	Exon 3	Val251Ala	752T>C	Glaucoma causing mutation
252	Exon 3	Gly252Arg	754G>A	Glaucoma causing mutation	Gly252Arg		43.0 ± 0.2; 44.8 ± 0.7	35 ± 7.3
253	Exon 3				Glu253Gln	Cervical Squamous Cell Carcinoma and Endocervical Adenocarcinoma (TCGA, Provisional)				http://www.cbioportal.org/index.do?tab_index=tab_visualize&cancer_study_id=cesc_tcga&genetic_profile_ids_PROFILE_MUTATION_EXTENDED=cesc_tcga_mutations&genetic_profile_ids_PROFILE_COPY_NUMBER_ALTERATION=cesc_tcga_gistic&Z_SCORE_THRESHOLD=2.0&case_set_id=cesc_tcga_cnaseq&case_ids=&gene_list=MYOC%0A&gene_set_choice=user-defined-list&Action=Submit&show_samples=false&
254	Exon 3	Pro254Arg	761C>G	Glaucoma causing mutation
254	Exon 3	Pro254Leu	761C>T	Glaucoma causing mutation
255	Exon 3	Leu255Pro	764T>C	Glaucoma causing mutation	Leu255Pro	Colorectal Adenocarcinoma (DFCI, Cell Reports 2016)			27149842	http://www.cbioportal.org/index.do?tab_index=tab_visualize&cancer_study_id=coadread_dfci_2016&genetic_profile_ids_PROFILE_MUTATION_EXTENDED=coadread_dfci_2016_mutations&genetic_profile_ids_PROFILE_COPY_NUMBER_ALTERATION=&Z_SCORE_THRESHOLD=2.0&case_set_id=coadread_dfci_2016_sequenced&case_ids=&gene_list=MYOC%0A&gene_set_choice=user-defined-list&Action=Submit&show_samples=false&
256	Exon 3	Thr256Met	767C>T	Neutral polymorphism
260	Exon 3	Ala260Ala	780A>G	Neutral polymorphism
261	Exon 3	Glu261Lys	781G>A	Glaucoma causing mutation
266	Exon 3	Lys266Lys	798G>A	Neutral polymorphism
272	Exon 3	Arg272Gly	814C>G	Glaucoma causing mutation	Arg272Gly		41.0 ± 0.3; 44.7 ± 0.2	33 ± 0
272	Exon 3	Arg272STOP	814C>T	Uncertain pathogenicity	Arg272STOP	Uterine Corpus Endometrial Carcinoma (TCGA, Nature 2013 & Provisional); Pancreatic Adenocarcinoma (TCGA, Provisional); Colorectal Adenocarcinoma (DFCI, Cell Reports 2016)			23636398; 27149842	http://www.cbioportal.org/index.do?tab_index=tab_visualize&cancer_study_id=ucec_tcga_pub&genetic_profile_ids_PROFILE_MUTATION_EXTENDED=ucec_tcga_pub_mutations&genetic_profile_ids_PROFILE_COPY_NUMBER_ALTERATION=ucec_tcga_pub_gistic&Z_SCORE_THRESHOLD=2.0&case_set_id=ucec_tcga_pub_cnaseq&case_ids=&gene_list=MYOC%0A&gene_set_choice=user-defined-list&Action=Submit&show_samples=false&
272	Exon 3	Arg272Arg	816A>T	Neutral polymorphism
274	Exon 3	Pro274Arg	821C>G	Glaucoma causing mutation
275	Exon 3	Lys275SerfsSTOP71	822delC	Glaucoma causing mutation
276	Exon 3				Pro276Ser	Skin Cutaneous Melanoma (TCGA, Provisional)				http://www.cbioportal.org/index.do?tab_index=tab_visualize&cancer_study_id=skcm_tcga&genetic_profile_ids_PROFILE_MUTATION_EXTENDED=skcm_tcga_mutations&genetic_profile_ids_PROFILE_COPY_NUMBER_ALTERATION=skcm_tcga_gistic&Z_SCORE_THRESHOLD=2.0&case_set_id=skcm_tcga_cnaseq&case_ids=&gene_list=MYOC%0A&gene_set_choice=user-defined-list&Action=Submit&show_samples=false&
279	Exon 3				Pro279Ser	Skin Cutaneous Melanoma (TCGA, Provisional)				http://www.cbioportal.org/index.do?tab_index=tab_visualize&cancer_study_id=skcm_tcga&genetic_profile_ids_PROFILE_MUTATION_EXTENDED=skcm_tcga_mutations&genetic_profile_ids_PROFILE_COPY_NUMBER_ALTERATION=skcm_tcga_gistic&Z_SCORE_THRESHOLD=2.0&case_set_id=skcm_tcga_cnaseq&case_ids=&gene_list=MYOC%0A&gene_set_choice=user-defined-list&Action=Submit&show_samples=false&
285	Exon 3	Thr285Met	854C>T	Glaucoma causing mutation	Thr285Met	Colorectal Adenocarcinoma (DFCI, Cell Reports 2016)			27149842	http://www.cbioportal.org/index.do?tab_index=tab_visualize&cancer_study_id=coadread_dfci_2016&genetic_profile_ids_PROFILE_MUTATION_EXTENDED=coadread_dfci_2016_mutations&genetic_profile_ids_PROFILE_COPY_NUMBER_ALTERATION=&Z_SCORE_THRESHOLD=2.0&case_set_id=coadread_dfci_2016_sequenced&case_ids=&gene_list=MYOC%0A&gene_set_choice=user-defined-list&Action=Submit&show_samples=false&
285	Exon 3				Thr285Lys	Lung Adenocarcinoma (Broad, Cell 2012)			22980975	http://www.cbioportal.org/index.do?tab_index=tab_visualize&cancer_study_id=luad_broad&genetic_profile_ids_PROFILE_MUTATION_EXTENDED=luad_broad_mutations&genetic_profile_ids_PROFILE_COPY_NUMBER_ALTERATION=luad_broad_cna&Z_SCORE_THRESHOLD=2.0&case_set_id=luad_broad_cna_seq&case_ids=&gene_list=MYOC%0A&gene_set_choice=user-defined-list&Action=Submit&show_samples=false&
285	Exon 3	Thr285Thr	855G>T	Neutral polymorphism
286	Exon 3	Trp286Arg	856T>C	Glaucoma causing mutation
288	Exon 3	Ile288Met	864C>G	Neutral polymorphism
288	Exon 3	Ile288Ile	864C>T	Neutral polymorphism
289	Exon 3				Asp289Glu	Neuroendocrine Prostate Cancer (Trento/Cornell/Broad 2016); Uterine Corpus Endometrial Carcinoma (TCGA, Nature 2013)			26855148; 23636398	http://www.cbioportal.org/index.do?tab_index=tab_visualize&cancer_study_id=ucec_tcga_pub&genetic_profile_ids_PROFILE_MUTATION_EXTENDED=ucec_tcga_pub_mutations&genetic_profile_ids_PROFILE_COPY_NUMBER_ALTERATION=ucec_tcga_pub_gistic&Z_SCORE_THRESHOLD=2.0&case_set_id=ucec_tcga_pub_cnaseq&case_ids=&gene_list=MYOC%0A&gene_set_choice=user-defined-list&Action=Submit&show_samples=false&
289	Exon 3				Asp289Asn	Uterine Corpus Endometrial Carcinoma (TCGA, Provisional)				http://www.cbioportal.org/index.do?tab_index=tab_visualize&cancer_study_id=ucec_tcga&genetic_profile_ids_PROFILE_MUTATION_EXTENDED=ucec_tcga_mutations&genetic_profile_ids_PROFILE_COPY_NUMBER_ALTERATION=ucec_tcga_gistic&Z_SCORE_THRESHOLD=2.0&case_set_id=ucec_tcga_cnaseq&case_ids=&gene_list=MYOC%0A&gene_set_choice=user-defined-list&Action=Submit&show_samples=false&
290	Exon 3	Thr290Ala	868A>G	Neutral polymorphism
293	Exon 3	Thr293Lys	878C>A	Neutral polymorphism			52.9 ± 0.6	31 ± 0
293	Exon 3	Thr293Thr	879G>A	Neutral polymorphism
294	Exon 3				Asp294Asn	Pan-Lung Cancer (TCGA, Nat Genet 2016); Lung Adenocarcinoma (Broad, Cell 2012)			27158780; 22980975	http://www.cbioportal.org/index.do?tab_index=tab_visualize&cancer_study_id=nsclc_tcga_broad_2016&genetic_profile_ids_PROFILE_MUTATION_EXTENDED=nsclc_tcga_broad_2016_mutations&genetic_profile_ids_PROFILE_COPY_NUMBER_ALTERATION=nsclc_tcga_broad_2016_cna&Z_SCORE_THRESHOLD=2.0&case_set_id=nsclc_tcga_broad_2016_cnaseq&case_ids=&gene_list=MYOC%0A&gene_set_choice=user-defined-list&Action=Submit&show_sam…
296	Exon 3	Arg296Cys	886C>T	Glaucoma causing mutation	Arg296Cys	Kidney Renal Clear Cell Carcinoma (TCGA, Provisional & TCGA, Nature 2013)			23792563	http://www.cbioportal.org/index.do?tab_index=tab_visualize&cancer_study_id=kirc_tcga&genetic_profile_ids_PROFILE_MUTATION_EXTENDED=kirc_tcga_mutations&genetic_profile_ids_PROFILE_COPY_NUMBER_ALTERATION=kirc_tcga_gistic&Z_SCORE_THRESHOLD=2.0&case_set_id=kirc_tcga_cnaseq&case_ids=&gene_list=MYOC%0A&gene_set_choice=user-defined-list&Action=Submit&show_samples=false&
296	Exon 3	Arg296His	887G>A	Uncertain pathogenicity
297	Exon 3	Gln297His	893G>C	Glaucoma causing mutation
300	Exon 3	Glu300Lys	898G>A	Glaucoma causing mutation
302	Exon 3	Asp302Asp	906C>T	Neutral polymorphism
302	Exon 3				Asp302Asn	Pan-Lung Cancer (TCGA, Nat Genet 2016)			27158780	http://www.cbioportal.org/index.do?tab_index=tab_visualize&cancer_study_id=nsclc_tcga_broad_2016&genetic_profile_ids_PROFILE_MUTATION_EXTENDED=nsclc_tcga_broad_2016_mutations&genetic_profile_ids_PROFILE_COPY_NUMBER_ALTERATION=nsclc_tcga_broad_2016_cna&Z_SCORE_THRESHOLD=2.0&case_set_id=nsclc_tcga_broad_2016_cnaseq&case_ids=&gene_list=MYOC%0A&gene_set_choice=user-defined-list&Action=Submit&show_sam…
302	Exon 3				Asp302Gly	Colorectal Adenocarcinoma (DFCI, Cell Reports 2016)			27149842	http://www.cbioportal.org/index.do?tab_index=tab_visualize&cancer_study_id=coadread_dfci_2016&genetic_profile_ids_PROFILE_MUTATION_EXTENDED=coadread_dfci_2016_mutations&genetic_profile_ids_PROFILE_COPY_NUMBER_ALTERATION=&Z_SCORE_THRESHOLD=2.0&case_set_id=coadread_dfci_2016_sequenced&case_ids=&gene_list=MYOC%0A&gene_set_choice=user-defined-list&Action=Submit&show_samples=false&
303	Exon 3	Leu303Ile	907C>A	Neutral polymorphism
304	Exon 3	Ile304Ile	Not Specified	Neutral polymorphism
305	Exon 3				Ser305Gly	Colorectal Adenocarcinoma (TCGA, Nature 2012 & TCGA, Provisional)			22810696	http://www.cbioportal.org/index.do?tab_index=tab_visualize&cancer_study_id=coadread_tcga_pub&genetic_profile_ids_PROFILE_MUTATION_EXTENDED=coadread_tcga_pub_mutations&genetic_profile_ids_PROFILE_COPY_NUMBER_ALTERATION=coadread_tcga_pub_gistic&Z_SCORE_THRESHOLD=2.0&case_set_id=coadread_tcga_pub_cna_seq&case_ids=&gene_list=MYOC%0A&gene_set_choice=user-defined-list&Action=Submit&show_samples=false&
308	Exon 3				Met308Ile	Uterine Corpus Endometrial Carcinoma (TCGA, Nature 2013); Uterine Corpus Endometrial Carcinoma (TCGA, Provisional)			23636398	http://www.cbioportal.org/index.do?tab_index=tab_visualize&cancer_study_id=ucec_tcga_pub&genetic_profile_ids_PROFILE_MUTATION_EXTENDED=ucec_tcga_pub_mutations&genetic_profile_ids_PROFILE_COPY_NUMBER_ALTERATION=ucec_tcga_pub_gistic&Z_SCORE_THRESHOLD=2.0&case_set_id=ucec_tcga_pub_cnaseq&case_ids=&gene_list=MYOC%0A&gene_set_choice=user-defined-list&Action=Submit&show_samples=false&
309	Exon 3	Gln309Gln	927G>A	Neutral polymorphism
311	Exon 3				Tyr311STOP	Liver Hepatocellular Carcinoma (TCGA, Provisional)				http://www.cbioportal.org/index.do?tab_index=tab_visualize&cancer_study_id=lihc_tcga&genetic_profile_ids_PROFILE_MUTATION_EXTENDED=lihc_tcga_mutations&genetic_profile_ids_PROFILE_COPY_NUMBER_ALTERATION=lihc_tcga_gistic&Z_SCORE_THRESHOLD=2.0&case_set_id=lihc_tcga_cnaseq&case_ids=&gene_list=MYOC%0A&gene_set_choice=user-defined-list&Action=Submit&show_samples=false&
312	Exon 3				Pro312Arg	Pan-Lung Cancer (TCGA, Nat Genet 2016)			27158780	http://www.cbioportal.org/index.do?tab_index=tab_visualize&cancer_study_id=nsclc_tcga_broad_2016&genetic_profile_ids_PROFILE_MUTATION_EXTENDED=nsclc_tcga_broad_2016_mutations&genetic_profile_ids_PROFILE_COPY_NUMBER_ALTERATION=nsclc_tcga_broad_2016_cna&Z_SCORE_THRESHOLD=2.0&case_set_id=nsclc_tcga_broad_2016_cnaseq&case_ids=&gene_list=MYOC%0A&gene_set_choice=user-defined-list&Action=Submit&show_sam…
313	Exon 3	Ser313Phe	938C>T	Glaucoma causing mutation
314	Exon 3				Lys314Asn	Colorectal Adenocarcinoma (DFCI, Cell Reports 2016)			27149842	http://www.cbioportal.org/index.do?tab_index=tab_visualize&cancer_study_id=coadread_dfci_2016&genetic_profile_ids_PROFILE_MUTATION_EXTENDED=coadread_dfci_2016_mutations&genetic_profile_ids_PROFILE_COPY_NUMBER_ALTERATION=&Z_SCORE_THRESHOLD=2.0&case_set_id=coadread_dfci_2016_sequenced&case_ids=&gene_list=MYOC%0A&gene_set_choice=user-defined-list&Action=Submit&show_samples=false&
316	Exon 3				His316Arg	Esophageal Adenocarcinoma (Broad, Nat Genet 2013)			23525077	http://www.cbioportal.org/index.do?tab_index=tab_visualize&cancer_study_id=esca_broad&genetic_profile_ids_PROFILE_MUTATION_EXTENDED=esca_broad_mutations&genetic_profile_ids_PROFILE_COPY_NUMBER_ALTERATION=&Z_SCORE_THRESHOLD=2.0&case_set_id=esca_broad_sequenced&case_ids=&gene_list=MYOC%0A&gene_set_choice=user-defined-list&Action=Submit&show_samples=false&
318	Exon 3	Leu318Leu	952C>T	Neutral polymorphism
323	Exon 3	Glu323Lys	967G>A	Glaucoma causing mutation			44.0 ± 0.5; 45.6 ± 0.4	19 ± 0
325	Exon 3	Thr325Met	974C>T	Neutral polymorphism	Thr325Met	Colorectal Adenocarcinoma (DFCI, Cell Reports 2016)			27149842	http://www.cbioportal.org/index.do?tab_index=tab_visualize&cancer_study_id=coadread_dfci_2016&genetic_profile_ids_PROFILE_MUTATION_EXTENDED=coadread_dfci_2016_mutations&genetic_profile_ids_PROFILE_COPY_NUMBER_ALTERATION=&Z_SCORE_THRESHOLD=2.0&case_set_id=coadread_dfci_2016_sequenced&case_ids=&gene_list=MYOC%0A&gene_set_choice=user-defined-list&Action=Submit&show_samples=false&
325	Exon 3	Thr325Thr	975G>A	Neutral polymorphism
326	Exon 3	Gly326Ser	976G>A	Glaucoma causing mutation
329	Exon 3	Val329Met	985G>A	Glaucoma causing mutation			49.6 ± 0.4	54 ± 0
329	Exon 3	Val329Val	Not Specified	Neutral polymorphism
330	Exon 3				Tyr330STOP	Lung Adenocarcinoma (Broad, Cell 2012)			22980975	http://www.cbioportal.org/index.do?tab_index=tab_visualize&cancer_study_id=luad_broad&genetic_profile_ids_PROFILE_MUTATION_EXTENDED=luad_broad_mutations&genetic_profile_ids_PROFILE_COPY_NUMBER_ALTERATION=luad_broad_cna&Z_SCORE_THRESHOLD=2.0&case_set_id=luad_broad_cna_seq&case_ids=&gene_list=MYOC%0A&gene_set_choice=user-defined-list&Action=Submit&show_samples=false&
331	Exon 3	Ser331Thr	991T>A	Uncertain pathogenicity
331	Exon 3	Ser331Ser	Not Specified	Neutral polymorphism
331	Exon 3	Ser331Leu	992C>T	Uncertain pathogenicity
333	Exon 3	Ser333Cys	997A>T	Neutral polymorphism
334	Exon 3	Leu334Pro	1001T>C	Glaucoma causing mutation
336	Exon 3	Phe336Phe	1008C>T	Neutral polymorphism
337	Exon 3	Gln337Glu	1009C>G	Glaucoma causing mutation
337	Exon 3	Gln337ArgfsSTOP13	1009delC	Glaucoma causing mutation
337	Exon 3	Gln337Arg	1010A>G	Glaucoma causing mutation
337	Exon 3				Gln337His	Skin Cutaneous Melanoma (TCGA, Provisional)				http://www.cbioportal.org/index.do?tab_index=tab_visualize&cancer_study_id=skcm_tcga&genetic_profile_ids_PROFILE_MUTATION_EXTENDED=skcm_tcga_mutations&genetic_profile_ids_PROFILE_COPY_NUMBER_ALTERATION=skcm_tcga_gistic&Z_SCORE_THRESHOLD=2.0&case_set_id=skcm_tcga_cnaseq&case_ids=&gene_list=MYOC%0A&gene_set_choice=user-defined-list&Action=Submit&show_samples=false&
337	Exon 3				Gln337STOP	Skin Cutaneous Melanoma (TCGA, Provisional)				http://www.cbioportal.org/index.do?tab_index=tab_visualize&cancer_study_id=skcm_tcga&genetic_profile_ids_PROFILE_MUTATION_EXTENDED=skcm_tcga_mutations&genetic_profile_ids_PROFILE_COPY_NUMBER_ALTERATION=skcm_tcga_gistic&Z_SCORE_THRESHOLD=2.0&case_set_id=skcm_tcga_cnaseq&case_ids=&gene_list=MYOC%0A&gene_set_choice=user-defined-list&Action=Submit&show_samples=false&
337	Exon 3				Gln337Lys	Esophageal Carcinoma (TCGA, Provisional); TCGA data for Esophagus-Stomach Cancers (TCGA, Nature 2017)			28052061	http://www.cbioportal.org/index.do?tab_index=tab_visualize&cancer_study_id=esca_tcga&genetic_profile_ids_PROFILE_MUTATION_EXTENDED=esca_tcga_mutations&genetic_profile_ids_PROFILE_COPY_NUMBER_ALTERATION=esca_tcga_gistic&Z_SCORE_THRESHOLD=2.0&case_set_id=esca_tcga_cnaseq&case_ids=&gene_list=MYOC%0A&gene_set_choice=user-defined-list&Action=Submit&show_samples=false&
338	Exon 3	Asp338Asn	1014G>A	Glaucoma causing mutation
339	Exon 3				Ala339Thr	Mutational profiles of metastatic breast cancer (France, 2016)			28027327	http://www.cbioportal.org/index.do?tab_index=tab_visualize&cancer_study_id=brca_igr_2015&genetic_profile_ids_PROFILE_MUTATION_EXTENDED=brca_igr_2015_mutations&genetic_profile_ids_PROFILE_COPY_NUMBER_ALTERATION=brca_igr_2015_cna&Z_SCORE_THRESHOLD=2.0&case_set_id=brca_igr_2015_cnaseq&case_ids=&gene_list=MYOC%0A&gene_set_choice=user-defined-list&Action=Submit&show_samples=false&
341	Exon 3	Ser341Pro	1021T>C	Glaucoma causing mutation
342	Exon 3	Arg342Gly	1024A>G	Neutral polymorphism
342	Exon 3	Arg342Lys	1025G>A	Glaucoma causing mutation
345	Exon 3	Ile345Met	1035A>G	Glaucoma causing mutation
346	Exon 3	Arg346Thr	1037G>C	Glaucoma causing mutation
346	Exon 3				Arg346Lys	Skin Cutaneous Melanoma (TCGA, Provisional)				http://www.cbioportal.org/index.do?tab_index=tab_visualize&cancer_study_id=skcm_tcga&genetic_profile_ids_PROFILE_MUTATION_EXTENDED=skcm_tcga_mutations&genetic_profile_ids_PROFILE_COPY_NUMBER_ALTERATION=skcm_tcga_gistic&Z_SCORE_THRESHOLD=2.0&case_set_id=skcm_tcga_cnaseq&case_ids=&gene_list=MYOC%0A&gene_set_choice=user-defined-list&Action=Submit&show_samples=false&
347	Exon 3	Tyr347STOP	1041T>G	Glaucoma causing mutation
347	Exon 3	Tyr347Tyr	1041T>C	Neutral polymorphism
351	Exon 3	Thr351Thr	1053C>T	Neutral polymorphism
352	Exon 3	Glu352Lys	1054G>A	Neutral polymorphism			54.8 ± 0.5; 54.9 ± 0.5
353	Exon 3	Thr353Ile	1058C>T	Neutral polymorphism			53.1 ± 0.3
356	Exon 3				Ala356Pro	Lung Adenocarcinoma (MSKCC 2015)			25765070	http://www.cbioportal.org/index.do?tab_index=tab_visualize&cancer_study_id=luad_mskcc_2015&genetic_profile_ids_PROFILE_MUTATION_EXTENDED=luad_mskcc_2015_mutations&genetic_profile_ids_PROFILE_COPY_NUMBER_ALTERATION=&Z_SCORE_THRESHOLD=2.0&case_set_id=luad_mskcc_2015_sequenced&case_ids=&gene_list=MYOC%0A&gene_set_choice=user-defined-list&Action=Submit&show_samples=false&
360	Exon 3	Ille360Asn	1079T>A	Glaucoma causing mutation
361	Exon 3	Pro361Ser	1081C>T	Glaucoma causing mutation
362	Exon 3				Gly362Glu	Skin Cutaneous Melanoma (Yale, Nat Genet 2012)			22842228	http://www.cbioportal.org/index.do?tab_index=tab_visualize&cancer_study_id=skcm_yale&genetic_profile_ids_PROFILE_MUTATION_EXTENDED=skcm_yale_mutations&genetic_profile_ids_PROFILE_COPY_NUMBER_ALTERATION=&Z_SCORE_THRESHOLD=2.0&case_set_id=skcm_yale_sequenced&case_ids=&gene_list=MYOC%0A&gene_set_choice=user-defined-list&Action=Submit&show_samples=false&
362	Exon 3	Gly362GlufsSTOP45	1085delG	Glaucoma causing mutation
363	Exon 3	Ala363Thr	1087G>A	Glaucoma causing mutation	Ala363Thr	Pan-Lung Cancer (TCGA, Nat Genet 2016); Lung Adenocarcinoma (Broad, Cell 2012)			27158780; 22980975	http://www.cbioportal.org/index.do?tab_index=tab_visualize&cancer_study_id=nsclc_tcga_broad_2016&genetic_profile_ids_PROFILE_MUTATION_EXTENDED=nsclc_tcga_broad_2016_mutations&genetic_profile_ids_PROFILE_COPY_NUMBER_ALTERATION=nsclc_tcga_broad_2016_cna&Z_SCORE_THRESHOLD=2.0&case_set_id=nsclc_tcga_broad_2016_cnaseq&case_ids=&gene_list=MYOC%0A&gene_set_choice=user-defined-list&Action=Submit&show_sam…
364	Exon 3	Gly364Val	1091G>T	Glaucoma causing mutation			45.0 ± 0.4; 45.5 ± 0.2	34 ± 0
365	Exon 3				Tyr365STOP	Acute Myeloid Leukemia (TCGA, Provisional & TCGA, NEJM 2013)			23634996	http://www.cbioportal.org/index.do?tab_index=tab_visualize&cancer_study_id=laml_tcga&genetic_profile_ids_PROFILE_MUTATION_EXTENDED=laml_tcga_mutations&genetic_profile_ids_PROFILE_COPY_NUMBER_ALTERATION=laml_tcga_gistic&Z_SCORE_THRESHOLD=2.0&case_set_id=laml_tcga_cnaseq&case_ids=&gene_list=MYOC%0A&gene_set_choice=user-defined-list&Action=Submit&show_samples=false&
367	Exon 3	Gly367Arg	1099G>A	Glaucoma causing mutation	Gly367Arg	Esophageal Carcinoma (TCGA, Provisional); TCGA data for Esophagus-Stomach Cancers (TCGA, Nature 2017)	42.7 ± 0.1; 45.7 ± 0.1	26.7 ± 5	28052061	http://www.cbioportal.org/index.do?tab_index=tab_visualize&cancer_study_id=esca_tcga&genetic_profile_ids_PROFILE_MUTATION_EXTENDED=esca_tcga_mutations&genetic_profile_ids_PROFILE_COPY_NUMBER_ALTERATION=esca_tcga_gistic&Z_SCORE_THRESHOLD=2.0&case_set_id=esca_tcga_cnaseq&case_ids=&gene_list=MYOC%0A&gene_set_choice=user-defined-list&Action=Submit&show_samples=false&
368	Exon 3	Gln368SerfsSTOP38	1100_1103delGACAinsT	Glaucoma causing mutation
368	Exon 3	Gln368TOP	1102C>T	Glaucoma causing mutation
369	Exon 3	Phe369Leu	1105T>C	Glaucoma causing mutation
370	Exon 3	Pro370Leu	1109C>T	Glaucoma causing mutation	Pro370Leu	Stomach Adenocarcinoma (TCGA, Provisional)				http://www.cbioportal.org/index.do?tab_index=tab_visualize&cancer_study_id=stad_tcga&genetic_profile_ids_PROFILE_MUTATION_EXTENDED=stad_tcga_mutations&genetic_profile_ids_PROFILE_COPY_NUMBER_ALTERATION=stad_tcga_gistic&Z_SCORE_THRESHOLD=2.0&case_set_id=stad_tcga_cnaseq&case_ids=&gene_list=MYOC%0A&gene_set_choice=user-defined-list&Action=Submit&show_samples=false&
370	Exon 3				Pro370Gln	Lung Squamous Cell Carcinoma (TCGA, Nature 2012)			22960745	http://www.cbioportal.org/index.do?tab_index=tab_visualize&cancer_study_id=lusc_tcga_pub&genetic_profile_ids_PROFILE_MUTATION_EXTENDED=lusc_tcga_pub_mutations&genetic_profile_ids_PROFILE_COPY_NUMBER_ALTERATION=lusc_tcga_pub_gistic&Z_SCORE_THRESHOLD=2.0&case_set_id=lusc_tcga_pub_cnaseq&case_ids=&gene_list=MYOC%0A&gene_set_choice=user-defined-list&Action=Submit&show_samples=false&
370	Exon 3	Pro370Pro	1110G>A	Neutral polymorphism
371	Exon 3	Tyr371Asp	1111T>G	Glaucoma causing mutation
373	Exon 3	Trp373STOP	1119G>A	Glaucoma causing mutation
373	Exon 3				Trp373Cys	Pan-Lung Cancer (TCGA, Nat Genet 2016); Lung Adenocarcinoma (Broad, Cell 2012); Small Cell Lung Cancer (U Cologne, Nature 2015)			27158780; 22980975; 26168399	http://www.cbioportal.org/index.do?tab_index=tab_visualize&cancer_study_id=nsclc_tcga_broad_2016&genetic_profile_ids_PROFILE_MUTATION_EXTENDED=nsclc_tcga_broad_2016_mutations&genetic_profile_ids_PROFILE_COPY_NUMBER_ALTERATION=nsclc_tcga_broad_2016_cna&Z_SCORE_THRESHOLD=2.0&case_set_id=nsclc_tcga_broad_2016_cnaseq&case_ids=&gene_list=MYOC%0A&gene_set_choice=user-defined-list&Action=Submit&show_sam…
373	Exon 3				Trp373Leu	Ovarian Serous Cystadenocarcinoma (TCGA, Provisional & TCGA, Nature 2011)			21720365	http://www.cbioportal.org/index.do?tab_index=tab_visualize&cancer_study_id=ov_tcga&genetic_profile_ids_PROFILE_MUTATION_EXTENDED=ov_tcga_mutations&genetic_profile_ids_PROFILE_COPY_NUMBER_ALTERATION=ov_tcga_gistic&Z_SCORE_THRESHOLD=2.0&case_set_id=ov_tcga_cnaseq&case_ids=&gene_list=MYOC%0A&gene_set_choice=user-defined-list&Action=Submit&show_samples=false&
374	Exon 3	Gly374Val	1121G>T	Glaucoma causing mutation
377	Exon 3	Thr377Met	1130C>T	Glaucoma causing mutation	Thr377Met	Clear Cell Renal Cell Carcinoma (U Tokyo, Nat Genet 2013)	44.3 ± 0.3; 47.7 ± 0.2	21.4 ± 5	23797736	http://www.cbioportal.org/index.do?tab_index=tab_visualize&cancer_study_id=ccrcc_utokyo_2013&genetic_profile_ids_PROFILE_MUTATION_EXTENDED=ccrcc_utokyo_2013_mutations&genetic_profile_ids_PROFILE_COPY_NUMBER_ALTERATION=&Z_SCORE_THRESHOLD=2.0&case_set_id=ccrcc_utokyo_2013_sequenced&case_ids=&gene_list=MYOC%0A&gene_set_choice=user-defined-list&Action=Submit&show_samples=false&
377	Exon 3	Thr377Arg	1130C>G	Glaucoma causing mutation
377	Exon 3	Thr377Lys	1130C>A	Glaucoma causing mutation
377	Exon 3	Thr377Thr	Not Specified	Neutral polymorphism
378	Exon 3	Asp378Gly	1133A>G	Glaucoma causing mutation
380	Exon 3	Asp380His	1138G>C	Glaucoma causing mutation
380	Exon 3	Asp380Asn	1138G>A	Glaucoma causing mutation
380	Exon 3	Asp380Gly	1139A>G	Glaucoma causing mutation
380	Exon 3	Asp380Ala	1139A>C	Glaucoma causing mutation			46.6 ± 0.3; 46.7 ± 0.5	11.9 ± 3.5
384	Exon 3	Asp384Asn	1150G>A	Glaucoma causing mutation	Asp384Asn	Skin Cutaneous Melanoma (TCGA, Provisional)				http://www.cbioportal.org/index.do?tab_index=tab_visualize&cancer_study_id=skcm_tcga&genetic_profile_ids_PROFILE_MUTATION_EXTENDED=skcm_tcga_mutations&genetic_profile_ids_PROFILE_COPY_NUMBER_ALTERATION=skcm_tcga_gistic&Z_SCORE_THRESHOLD=2.0&case_set_id=skcm_tcga_cnaseq&case_ids=&gene_list=MYOC%0A&gene_set_choice=user-defined-list&Action=Submit&show_samples=false&
384	Exon 3	Asp384Gly	1151A>G	Glaucoma causing mutation
387	Exon 3	Gly387Asp	1160G>A	Glaucoma causing mutation
393	Exon 3	Ser393Asn	1178G>A	Glaucoma causing mutation
393	Exon 3	Ser393Arg	1179C>G	Glaucoma causing mutation
394	Exon 3	Thr394Thr	1182C>T	Neutral polymorphism
395	Exon 3	Asp395Asn	1183G>A	Neutral polymorphism
395	Exon 3	Asp395Glu	1185T>G	Neutral polymorphism
396	Exon 3	Glu396dup	1186_1188dup	Glaucoma causing mutation
395	Exon 3	Asp395_Glu396insAspPro	1187_1188insCCCAGA	Glaucoma causing mutation
396	Exon 3	Glu396Glu	1188G>A	Neutral polymorphism
396	Exon 3	Glu396Asp		Neutral polymorphism			53.1 ± 0.1
398	Exon 3	Lys398Arg	1193A>G	Neutral polymorphism			53.8 ± 0.2	31.7 ± 7.1
399	Exon 3	Gly399Val	1196G>T	Glaucoma causing mutation
399	Exon 3	Gly399Asp	1196G>A	Glaucoma causing mutation
401	Exon 3				Ile401Thr	Uterine Corpus Endometrial Carcinoma (TCGA, Nature 2013 & Provisional)			23636398	http://www.cbioportal.org/index.do?tab_index=tab_visualize&cancer_study_id=ucec_tcga_pub&genetic_profile_ids_PROFILE_MUTATION_EXTENDED=ucec_tcga_pub_mutations&genetic_profile_ids_PROFILE_COPY_NUMBER_ALTERATION=ucec_tcga_pub_gistic&Z_SCORE_THRESHOLD=2.0&case_set_id=ucec_tcga_pub_cnaseq&case_ids=&gene_list=MYOC%0A&gene_set_choice=user-defined-list&Action=Submit&show_samples=false&
402	Exon 3	Val402Ile	1204G>A	Neutral polymorphism
403	Exon 3	Leu403Leu	1209C>T	Neutral polymorphism
407	Exon 3				Asn407Lys	Colorectal Adenocarcinoma (DFCI, Cell Reports 2016)			27149842	http://www.cbioportal.org/index.do?tab_index=tab_visualize&cancer_study_id=coadread_dfci_2016&genetic_profile_ids_PROFILE_MUTATION_EXTENDED=coadread_dfci_2016_mutations&genetic_profile_ids_PROFILE_COPY_NUMBER_ALTERATION=&Z_SCORE_THRESHOLD=2.0&case_set_id=coadread_dfci_2016_sequenced&case_ids=&gene_list=MYOC%0A&gene_set_choice=user-defined-list&Action=Submit&show_samples=false&
413	Exon 3	Leu413Leu	1239C>T	Neutral polymorphism
414	Exon 3	Glu414Lys	1240G>A	Neutral polymorphism	Glu414Lys	Lung Squamous Cell Carcinoma (TCGA, Provisional); Pan-Lung Cancer (TCGA, Nat Genet 2016); Uterine Carcinosarcoma (Johns Hopkins University, Nat Commun 2014); Lung Squamous Cell Carcinoma (TCGA, Nature 2012); Brain Lower Grade Glioma (TCGA, Provisional); Merged Cohort of LGG and GBM (TCGA, Cell 2016)			27158730; 25233892; 22960745; 26824661	http://www.cbioportal.org/index.do?tab_index=tab_visualize&cancer_study_id=lusc_tcga&genetic_profile_ids_PROFILE_MUTATION_EXTENDED=lusc_tcga_mutations&genetic_profile_ids_PROFILE_COPY_NUMBER_ALTERATION=lusc_tcga_gistic&Z_SCORE_THRESHOLD=2.0&case_set_id=lusc_tcga_cnaseq&case_ids=&gene_list=MYOC%0A&gene_set_choice=user-defined-list&Action=Submit&show_samples=false&
417	Exon 3				Trp417Arg	Uterine Corpus Endometrial Carcinoma (TCGA, Nature 2013 & Provisional)			23636398	http://www.cbioportal.org/index.do?tab_index=tab_visualize&cancer_study_id=ucec_tcga_pub&genetic_profile_ids_PROFILE_MUTATION_EXTENDED=ucec_tcga_pub_mutations&genetic_profile_ids_PROFILE_COPY_NUMBER_ALTERATION=ucec_tcga_pub_gistic&Z_SCORE_THRESHOLD=2.0&case_set_id=ucec_tcga_pub_cnaseq&case_ids=&gene_list=MYOC%0A&gene_set_choice=user-defined-list&Action=Submit&show_samples=false&
422	Exon 3	Arg422Cys	1264C>T	Neutral polymorphism			52.1 ± 0.1
422	Exon 3	Arg422His	1265G>A	Glaucoma causing mutation
422	Exon 3				Arg422Ser	Pan-Lung Cancer (TCGA, Nat Genet 2016)			27158780	http://www.cbioportal.org/index.do?tab_index=tab_visualize&cancer_study_id=nsclc_tcga_broad_2016&genetic_profile_ids_PROFILE_MUTATION_EXTENDED=nsclc_tcga_broad_2016_mutations&genetic_profile_ids_PROFILE_COPY_NUMBER_ALTERATION=nsclc_tcga_broad_2016_cna&Z_SCORE_THRESHOLD=2.0&case_set_id=nsclc_tcga_broad_2016_cnaseq&case_ids=&gene_list=MYOC%0A&gene_set_choice=user-defined-list&Action=Submit&show_sam…
423	Exon 3	Lys423Glu	1267A>G	Glaucoma causing mutation			34.2 ± 0.4; 40.5 ± 0.1	28.8 ± 8.1
425	Exon 3	Ser425STOP	1274C>G	Uncertain pathogenicity
425	Exon 3	Ser425Pro	1273T>C	Glaucoma causing mutation			40.8 ± 0.3
426	Exon 3	Val426Phe	1276G>T	Glaucoma causing mutation			41.5 ± 0.1; 45.1 ± 0.4	18.6 ± 1.4
426	Exon 3	Val426Val	1278C>T	Neutral polymorphism
427	Exon 3	Ala427Thr	1279G>A	Glaucoma causing mutation	Ala427Thr	Colorectal Adenocarcinoma (Genentech, Nature 2012); Prostate Adenocarcinoma (TCGA, Provisional)	48.3 ± 0.3; 50.5 ± 0.2	73 ± 0	22895193	http://www.cbioportal.org/index.do?tab_index=tab_visualize&cancer_study_id=coadread_genentech&genetic_profile_ids_PROFILE_MUTATION_EXTENDED=coadread_genentech_mutations&genetic_profile_ids_PROFILE_COPY_NUMBER_ALTERATION=&Z_SCORE_THRESHOLD=2.0&case_set_id=coadread_genentech_sequenced&case_ids=&gene_list=MYOC%0A&gene_set_choice=user-defined-list&Action=Submit&show_samples=false&
427	Exon 3				Ala427Val	Desmoplastic Melanoma (Broad Institute, Nat Genet 2015)			26343386	http://www.cbioportal.org/index.do?tab_index=tab_visualize&cancer_study_id=desm_broad_2015&genetic_profile_ids_PROFILE_MUTATION_EXTENDED=desm_broad_2015_mutations&genetic_profile_ids_PROFILE_COPY_NUMBER_ALTERATION=&Z_SCORE_THRESHOLD=2.0&case_set_id=desm_broad_2015_sequenced&case_ids=&gene_list=MYOC%0A&gene_set_choice=user-defined-list&Action=Submit&show_samples=false&
428	Exon 3	Asn428Ser	1283A>G	Neutral polymorphism
430	Exon 3	Phe430Leu	1288T>C	Glaucoma causing mutation
432	Exon 3				Ile432Val	Colorectal Adenocarcinoma (Genentech, Nature 2012)	48.3 ± 0.3		22895193	http://www.cbioportal.org/index.do?tab_index=tab_visualize&cancer_study_id=coadread_genentech&genetic_profile_ids_PROFILE_MUTATION_EXTENDED=coadread_genentech_mutations&genetic_profile_ids_PROFILE_COPY_NUMBER_ALTERATION=&Z_SCORE_THRESHOLD=2.0&case_set_id=coadread_genentech_sequenced&case_ids=&gene_list=MYOC%0A&gene_set_choice=user-defined-list&Action=Submit&show_samples=false&
433	Exon 3	Cys433Arg	1297T>C	Glaucoma causing mutation			40.4 ± 0.4; 42.6 ± 0.4	22.8 ± 8.9
434	Exon 3	Gly434Ser	1300G>A	Glaucoma causing mutation
434	Exon 3	Gly434Gly	1303C>T	Neutral polymorphism
437	Exon 3	Tyr437His	1309T>C	Glaucoma causing mutation			40.3 ± 0.4; 41.4 ± 0.1	19.9 ± 0
437	Exon 3				Tyr437Asn	Pan-Lung Cancer (TCGA, Nat Genet 2016)			27158780	http://www.cbioportal.org/index.do?tab_index=tab_visualize&cancer_study_id=nsclc_tcga_broad_2016&genetic_profile_ids_PROFILE_MUTATION_EXTENDED=nsclc_tcga_broad_2016_mutations&genetic_profile_ids_PROFILE_COPY_NUMBER_ALTERATION=nsclc_tcga_broad_2016_cna&Z_SCORE_THRESHOLD=2.0&case_set_id=nsclc_tcga_broad_2016_cnaseq&case_ids=&gene_list=MYOC%0A&gene_set_choice=user-defined-list&Action=Submit&show_sam…
438	Exon 3	Thr438Ile	1313C>T	Glaucoma causing mutation
438	Exon 3	Thr438Thr	Not Specified	Neutral polymorphism
439	Exon 3	Val439Val	1317C>G	Neutral polymorphism
439	Exon 3	Val439Val	1317C>T	Neutral polymorphism
443	Exon 3				Thr443Ala	Ampullary Carcinoma (Baylor College of Medicine, Cell Reports 2016)			26804919	http://www.cbioportal.org/index.do?tab_index=tab_visualize&cancer_study_id=ampca_bcm_2016&genetic_profile_ids_PROFILE_MUTATION_EXTENDED=ampca_bcm_2016_mutations&genetic_profile_ids_PROFILE_COPY_NUMBER_ALTERATION=&Z_SCORE_THRESHOLD=2.0&case_set_id=ampca_bcm_2016_sequenced&case_ids=&gene_list=MYOC%0A&gene_set_choice=user-defined-list&Action=Submit&show_samples=false&
445	Exon 3	Ala445Val	1334C>T	Neutral polymorphism			54.2 ± 0.2	38 ± 0
446	Exon 3	Asp446Tyr	1336G>T	Neutral polymorphism
447	Exon 3	Ala447Thr	1339G>A	Uncertain pathogenicity
447	Exon 3	Ala447Val	1340C>T	Uncertain pathogenicity	Ala447Val	Colorectal Adenocarcinoma (TCGA, Nature 2012 & TCGA, Provisional)			22810696	http://www.cbioportal.org/index.do?tab_index=tab_visualize&cancer_study_id=coadread_tcga_pub&genetic_profile_ids_PROFILE_MUTATION_EXTENDED=coadread_tcga_pub_mutations&genetic_profile_ids_PROFILE_COPY_NUMBER_ALTERATION=coadread_tcga_pub_gistic&Z_SCORE_THRESHOLD=2.0&case_set_id=coadread_tcga_pub_cna_seq&case_ids=&gene_list=MYOC%0A&gene_set_choice=user-defined-list&Action=Submit&show_samples=false&
448	Exon 3	Thr448Pro	1342A>C	Glaucoma causing mutation
449	Exon 3				Val449Ile	Uterine Corpus Endometrial Carcinoma (TCGA, Nature 2013); Uterine Corpus Endometrial Carcinoma (TCGA, Provisional)			23636398	http://www.cbioportal.org/index.do?tab_index=tab_visualize&cancer_study_id=ucec_tcga_pub&genetic_profile_ids_PROFILE_MUTATION_EXTENDED=ucec_tcga_pub_mutations&genetic_profile_ids_PROFILE_COPY_NUMBER_ALTERATION=ucec_tcga_pub_gistic&Z_SCORE_THRESHOLD=2.0&case_set_id=ucec_tcga_pub_cnaseq&case_ids=&gene_list=MYOC%0A&gene_set_choice=user-defined-list&Action=Submit&show_samples=false&
450	Exon 3	Arg450Tyr	1348A>T	Glaucoma causing mutation
450	Exon 3	Asn450Asp	1348A>G	Glaucoma causing mutation
453	Exon 3	Tyr453MetfsSTOP11	1357delT	Glaucoma causing mutation
455	Exon 3	Thr455Lys	1364C>A	Glaucoma causing mutation
458	Exon 3	Gly458Asp	1373G>A	Glaucoma causing mutation
465	Exon 3	Ile465Met	1395C>G	Glaucoma causing mutation
466	Exon 3				Pro466Ala	Skin Cutaneous Melanoma (TCGA, Provisional)				http://www.cbioportal.org/index.do?tab_index=tab_visualize&cancer_study_id=skcm_tcga&genetic_profile_ids_PROFILE_MUTATION_EXTENDED=skcm_tcga_mutations&genetic_profile_ids_PROFILE_COPY_NUMBER_ALTERATION=skcm_tcga_gistic&Z_SCORE_THRESHOLD=2.0&case_set_id=skcm_tcga_cnaseq&case_ids=&gene_list=MYOC%0A&gene_set_choice=user-defined-list&Action=Submit&show_samples=false&
470	Exon 3	Arg470Cys	1408C>T	Glaucoma causing mutation	Arg470Cys	Lung Adenocarcinoma (TCGA, Provisional); Pan-Lung Cancer (TCGA, Nat Genet 2016)			27158780	http://www.cbioportal.org/index.do?tab_index=tab_visualize&cancer_study_id=luad_tcga&genetic_profile_ids_PROFILE_MUTATION_EXTENDED=luad_tcga_mutations&genetic_profile_ids_PROFILE_COPY_NUMBER_ALTERATION=luad_tcga_gistic&Z_SCORE_THRESHOLD=2.0&case_set_id=luad_tcga_cnaseq&case_ids=&gene_list=MYOC%0A&gene_set_choice=user-defined-list&Action=Submit&show_samples=false&
470	Exon 3	Arg470His	1409G>A	Neutral polymorphism	Arg470His	Lung Adenocarcinoma (TCGA, Provisional); Pan-Lung Cancer (TCGA, Nat Genet 2016)			27158780	http://www.cbioportal.org/index.do?tab_index=tab_visualize&cancer_study_id=luad_tcga&genetic_profile_ids_PROFILE_MUTATION_EXTENDED=luad_tcga_mutations&genetic_profile_ids_PROFILE_COPY_NUMBER_ALTERATION=luad_tcga_gistic&Z_SCORE_THRESHOLD=2.0&case_set_id=luad_tcga_cnaseq&case_ids=&gene_list=MYOC%0A&gene_set_choice=user-defined-list&Action=Submit&show_samples=false&
471	Exon 3	Tyr471Cys	1412A>G	Glaucoma causing mutation
473	Exon 3	Tyr473Cys	1418A>G	Neutral polymorphism			54.2 ± 0.1
476	Exon 3	Met476Arg	1427T>G	Neutral polymorphism
477	Exon 3	Ile477Ser	1430T>G	Glaucoma causing mutation			39.7 ± 0.2; 41.9 ± 0.5	33 ± 0
477	Exon 3	Ile477Asn	1430T>A	Glaucoma causing mutation			37.7 ± 0.8; 40.1 ± 0.8	20.7 ± 1.3
479	Exon 3	Tyr479His	1435T>C	Glaucoma causing mutation
480	Exon 3	Asn480Lys	1440C>G	Glaucoma causing mutation			42.4 ± 0.2; 46.1 ± 0.3	25.4 ± 3.1
480	Exon 3	Asn480Lys	1440C>A	Glaucoma causing mutation
481	Exon 3	Pro481Ser	1441C>T	Glaucoma causing mutation
481	Exon 3	Pro481Thr	1441C>A	Glaucoma causing mutation
481	Exon 3	Pro481Leu	1442C>T	Glaucoma causing mutation			45.5 ± 0.4; 46.6 ± 0.1
481	Exon 3	Pro481Arg	1442C>G	Glaucoma causing mutation
481	Exon 3				Pro481His	Small Cell Lung Cancer (U Cologne, Nature 2015)			26168399	http://www.cbioportal.org/index.do?tab_index=tab_visualize&cancer_study_id=sclc_ucologne_2015&genetic_profile_ids_PROFILE_MUTATION_EXTENDED=sclc_ucologne_2015_mutations&genetic_profile_ids_PROFILE_COPY_NUMBER_ALTERATION=&Z_SCORE_THRESHOLD=2.0&case_set_id=sclc_ucologne_2015_sequenced&case_ids=&gene_list=MYOC%0A&gene_set_choice=user-defined-list&Action=Submit&show_samples=false&
483	Exon 3	Glu483STOP	1447G>T	Glaucoma causing mutation
486	Exon 3	Leu486Phe	1456C>T	Glaucoma causing mutation
488	Exon 3	Ala488Ala	1464C>T	Neutral polymorphism
489	Exon 3	Trp489fs	1467insC	Glaucoma causing mutation
489	Exon 3				Trp489Arg	Colorectal Adenocarcinoma (DFCI, Cell Reports 2016)			27149842	http://www.cbioportal.org/index.do?tab_index=tab_visualize&cancer_study_id=coadread_dfci_2016&genetic_profile_ids_PROFILE_MUTATION_EXTENDED=coadread_dfci_2016_mutations&genetic_profile_ids_PROFILE_COPY_NUMBER_ALTERATION=&Z_SCORE_THRESHOLD=2.0&case_set_id=coadread_dfci_2016_sequenced&case_ids=&gene_list=MYOC%0A&gene_set_choice=user-defined-list&Action=Submit&show_samples=false&
490	Exon 3				Asp490Tyr	Lung Adenocarcinoma (Broad, Cell 2012)			22980975	http://www.cbioportal.org/index.do?tab_index=tab_visualize&cancer_study_id=luad_broad&genetic_profile_ids_PROFILE_MUTATION_EXTENDED=luad_broad_mutations&genetic_profile_ids_PROFILE_COPY_NUMBER_ALTERATION=luad_broad_cna&Z_SCORE_THRESHOLD=2.0&case_set_id=luad_broad_cna_seq&case_ids=&gene_list=MYOC%0A&gene_set_choice=user-defined-list&Action=Submit&show_samples=false&
495	Exon 3	Val495Ile	1483G>A	Neutral polymorphism
499	Exon 3	Ile499Phe	1495A>T	Glaucoma causing mutation			42.8 ± 0.1; 44.4 ± 0.3	30.9 ± 7.6
499	Exon 3	Ile499Ser	1496T>G	Glaucoma causing mutation
500	Exon 3	Lys500Arg	1499A>G	Uncertain pathogenicity
502	Exon 3	Ser502Pro	1504T>C	Glaucoma causing mutation			41.0 ± 0.3; 43.0 ± 0.1	19 ± 0
		N/A	*4g>c	Neutral polymorphism
		N/A	*20a>g	Neutral polymorphism
		N/A	*52g>t	Neutral polymorphism
		N/A	*73g>c	Neutral polymorphism
		N/A	*291a>g	Neutral polymorphism
		1q24.3_1q31.2del	N/A	Uncertain pathogenicity
		1q23_1q25del	N/A	Neutral polymorphism
